# Supplementary material for: A preliminary study of osteochondral regeneration using a scaffold-free three-dimensional construct of porcine adipose tissue-derived mesenchymal stem cells
Source: J Orthop Surg Res. 2015 Mar 18;10:35. doi: 10.1186/s13018-015-0173-0 (PMC4389925; doi:10.1186/s13018-015-0173-0)
Supplement: Additional file 2: — ICRS gross grading scale and histological grading scale in animal no. 3. Table S1. ICRS gross grading scale. Table S2. ICRS histological grading scale. [file 13018_2015_173_MOESM2_ESM.xlsx]

## Sheet: Additional File 4
Animal No. 3
Feature		Score	Control site	Implanted site
Coverage	>75% fill	4	4	4
	50-75% fill	3
	25-50% fill	2
	<25% full	1
	No fill	0
Neocartilage color	Normal	4	3	4
	25% yellow/brown	3
	50% yellow/brown	2
	75% yellow/brown	1
	100%yellow/brown	0
Defect margins	Invisible	4	1	1
	25% circumference visible	3
	50% circumference visible	2
	75% circumference visible	1
	Entire circumference visible	0
Surface	Smooth/level with normal	4	2	3
	Smooth but raised	3
	Irregular 25-50%	2
	Irregular 50-75%	1
	Irregular >75%	0
Average		0-4	2.5	2.75

## Sheet: Additional File 6
Animal No. 3
Feature		Score	Control site	Implanted site
Surface	Smooth/continuous	3	3	3
	Discontinuities/irregulatrity	0
Matrix	Hyaline	3	1	2
	Mixture; hyaline/fibrocartilage	2
	Fibrocartilage	1
	Fibrous tissue	0
Cell distribution	Columnar	3	1	2
	Mixed/columnar clusters	2
	Clusters	1
	Individual cells/disorganized	0
Viability of cell population	Predominantly viable	3	3	3
	Partially viable	1
	<10% viable	0
Subchondral bone	Normal	3	0	2
	Increased remodeling	2
	Bone necrosis/granulation tissue	1
	Detached/fractue/callus at base	0
Cartilage mineralization (calcified cartilage)	Normal	3	3	3
	Abnormal/inappropriate location	0
Average		0-3	1.83	2.5
